# Supplementary material for: A Novel Lung Explant Model for the Ex Vivo Study of Efficacy and Mechanisms of Anti-Influenza Drugs
Source: J Immunol. 2015 May 1;194(12):6144–54. doi: 10.4049/jimmunol.1402283 (PMC4456633; doi:10.4049/jimmunol.1402283)
Supplement: Data Supplement [file JI_1402283.zip]

Archive with 2 entries (2 files):
- JI_1402283_Supplemental_Figures_1.pdf
- manifest.xml
